# Supplementary material for: Potential Role of Serum Cytokines and Chemokines as Biomarkers of Injury Severity and Functional Outcomes Following Pediatric Traumatic Brain Injury
Source: Cells. 2025 Dec 22;15(1):19. doi: 10.3390/cells15010019 (PMC12784923; doi:10.3390/cells15010019)
Supplement: Supplementary file 1 [file cells-15-00019-s001.zip]

Archive with 1 entries (1 files):
- cells-3993832-supplementary.pdf
